# Supplementary material for: Impact of climate variability on the transmission risk of malaria in northern Côte d'Ivoire
Source: PLoS One. 2018 Jun 13;13(6):e0182304. doi: 10.1371/journal.pone.0182304 (PMC5999085; doi:10.1371/journal.pone.0182304)
Supplement: S2 File — Contains variables year, month, temp (= mean monthly temperature in°C), rainfall (= monthly quantity of rain fall in mm), ndvi (= monthly value of normalized difference vegetation index). (XLSX) [file pone.0182304.s006.xlsx]

## Sheet: Data
year	month	temperature	rainfall	ndvi
2004	1	27.3	25.6	0.302252
2004	2	29.3	18.9	0.283548
2004	3	29.7	36.4	0.28175
2004	4	28.5	95.8	0.37645
2004	5	27.3	108.4	0.46976
2004	6	26.6	109.2	0.487953
2004	7	25	171.1	0.480217
2004	8	25	217.5	0.437233
2004	9	25.6	192.5	0.558562
2004	10	26.7	86.8	0.537298
2004	11	27.2	31.8	0.435651
2004	12	28.2	6.3	0.353113
2005	1	26.5491	10.0754	0.310629
2005	2	30.4641	4.8574	0.274588
2005	3	30.8089	46.1317	0.282815
2005	4	29.5516	90.683	0.306871
2005	5	27.9691	104.127	0.368202
2005	6	25.8969	129.983	0.40982
2005	7	25.7538	190.608	0.45267
2005	8	25.0172	244.643	0.427395
2005	9	25.1715	215.114	0.536912
2005	10	26.6561	87.3499	0.525902
2005	11	27.5464	10.159	0.442803
2005	12	27.5303	8.12999	0.356271
2006	1	26.4687	19.8009	0.298573
2006	2	29.6351	14.0218	0.29656
2006	3	30.3542	37.677	0.295828
2006	4	29.2312	78.2533	0.360408
2006	5	27.4983	146.102	0.427948
2006	6	26.5295	136.339	0.431885
2006	7	26.1064	108.458	0.411321
2006	8	25.2454	164.919	0.439337
2006	9	25.2284	235.896	0.550389
2006	10	26.7807	96.6797	0.55973
2006	11	26.994	9.46355	0.448958
2006	12	26.8537	1.28446	0.34028
2007	1	26.9474	1.77975	0.278346
2007	2	29.8271	4.65961	0.268141
2007	3	30.3838	20.8511	0.269072
2007	4	29.3817	84.0666	0.357012
2007	5	28.5948	89.6309	0.47563
2007	6	26.7391	112.887	0.429895
2007	7	25.8327	301.216	0.401317
2007	8	24.9254	259.754	0.430578
2007	9	25.549	198.307	0.57352
2007	10	26.7236	71.8408	0.553645
2007	11	26.2546	23.0762	0.488488
2007	12	26.7801	3.32922	0.379672
2008	1	24.9612	9.28432	0.304322
2008	2	29.1664	24.1135	0.260839
2008	3	29.419	53.2093	0.286363
2008	4	29.8213	74.955	0.321792
2008	5	28.3771	138.495	0.431637
2008	6	27.1221	125.413	0.438142
2008	7	25.352	292.945	0.357323
2008	8	25.6883	277.395	0.463634
2008	9	26.1129	236.945	0.56513
2008	10	27.6292	109.393	0.546278
2008	11	27.9063	14.5193	0.446248
2008	12	27.5902	2.28383	0.350098
2009	1	26.6644	4.5405	0.290665
2009	2	30.4844	32.0724	0.282326
2009	3	29.7574	66.1524	0.31857
2009	4	29.7254	81.7987	0.370155
2009	5	28.8532	88.6929	0.432443
2009	6	26.8624	145.882	0.447353
2009	7	26.085	141.75	0.425418
2009	8	25.2394	194.913	0.383616
2009	9	25.8686	217.378	0.502465
2009	10	27.1051	136.644	0.529828
2009	11	27.1975	31.4739	0.469451
2009	12	28.2167	4.56793	0.364966
2010	1	28.6285	6.72441	0.31051
2010	2	30.175	22.1926	0.293303
2010	3	31.4593	56.3985	0.273252
2010	4	29.9237	86.2198	0.281671
2010	5	28.2278	212.592	0.382713
2010	6	27.0917	157.611	0.428086
2010	7	25.8568	245.137	0.457878
2010	8	25.3291	276.075	0.425973
2010	9	25.5904	310.486	0.379107
2010	10	26.5953	150.995	0.561783
2010	11	27.9321	16.1054	0.471222
2010	12	27.7403	9.48574	0.364496
2011	1	27.0974	4.02346	0.301162
2011	2	29.9887	25.7935	0.290503
2011	3	30.2096	51.394	0.308042
2011	4	29.4181	88.3974	0.327938
2011	5	28.0514	126.942	0.413949
2011	6	26.6806	134.461	0.429375
2011	7	25.709	271.1	0.381664
2011	8	25.4335	168.2	0.426828
2011	9	25.703	193.974	0.520493
2011	10	26.3834	146.9	0.519625
2011	11	27.0109	66.9	0.46324
2011	12	26.4314	0	0.370168
2012	1	26.9243	0	0.296073
2012	2	29.6124	72.3	0.272856
2012	3	29.7399	30.5	0.29888
2012	4	29.1046	85.1	0.355157
2012	5	27.698	198.9	0.408428
2012	6	26.3788	247.5	0.45785
2012	7	25.5033	177.4	0.425359
2012	8	25.2844	266.4	0.328655
2012	9	25.5685	266.4	0.512999
2012	10	26.8605	111.8	0.522151
2012	11	28.0116	7.8	0.475626
2012	12	26.5918	1.3	0.362738
2013	1	26.8006	0	0.310128
2013	2	30.0239	1	0.280947
2013	3	30.6879	71.3	0.314265
2013	4	29.4719	118.9	0.389789
2013	5	28.5354	218.9	0.443106
2013	6	27.1975	112.5	0.415639
2013	7	25.5059	109.2	0.389263
2013	8	25.0154	284.7	0.474312
2013	9	25.7362	374.4	0.461058
2013	10	27.0212	77.2	0.512242
2013	11	27.7006	6.8	0.447866
2013	12	26.5725	1.6	0.363405
