# Supplementary material for: Impact of climate variability on the transmission risk of malaria in northern Côte d'Ivoire
Source: PLoS One. 2018 Jun 13;13(6):e0182304. doi: 10.1371/journal.pone.0182304 (PMC5999085; doi:10.1371/journal.pone.0182304)
Supplement: S3 File — Contains variables health_centre, year, month, malaria_under5 (= monthly count of malaria cases among children under 5 years), malaria_over5 (= monthly count of malaria cases among persons aged 5 years or more), malaria_total (= monthly count of malaria cases). (XLSX) [file pone.0182304.s007.xlsx]

## Sheet: Data
health_centre	year	month	malaria_under5	malaria_over5	malaria_total
CSI AN NOUR	2004	1	2	18	20
CSI AN NOUR	2004	2	2	19	21
CSI AN NOUR	2004	3	3	20	23
CSI AN NOUR	2004	4	3	20	23
CSI AN NOUR	2004	5	6	27	33
CSI AN NOUR	2004	6	7	32	39
CSI AN NOUR	2004	7	6	32	38
CSI AN NOUR	2004	8	7	38	45
CSI AN NOUR	2004	9	7	35	42
CSI AN NOUR	2004	10	7	32	39
CSI AN NOUR	2004	11	0	3	3
CSI AN NOUR	2004	12	5	19	24
IP SOBA	2004	1	3	90	93
IP SOBA	2004	2	1	65	66
IP SOBA	2004	3	1	84	85
IP SOBA	2004	4	1	72	73
IP SOBA	2004	5	4	102	106
IP SOBA	2004	6	6	103	109
IP SOBA	2004	7	4	119	123
IP SOBA	2004	8	2	105	107
IP SOBA	2004	9	3	135	138
IP SOBA	2004	10	0	128	128
IP SOBA	2004	11	6	121	127
IP SOBA	2004	12	2	97	99
IP TENEMANGA	2004	1	1	41	42
IP TENEMANGA	2004	2	1	21	22
IP TENEMANGA	2004	3	5	83	88
IP TENEMANGA	2004	4	8	94	102
IP TENEMANGA	2004	5	5	83	88
IP TENEMANGA	2004	6	10	128	138
IP TENEMANGA	2004	7	7	59	66
IP TENEMANGA	2004	8	5	60	65
IP TENEMANGA	2004	9	4	58	62
IP TENEMANGA	2004	10	1	45	46
IP TENEMANGA	2004	11	2	61	63
IP TENEMANGA	2004	12	2	43	45
H B de TORGO	2004	1	120	183	303
H B de TORGO	2004	2	178	278	456
H B de TORGO	2004	3	204	168	372
H B de TORGO	2004	4	246	157	403
H B de TORGO	2004	5	164	219	383
H B de TORGO	2004	6	283	216	499
H B de TORGO	2004	7	278	310	588
H B de TORGO	2004	8	231	213	444
H B de TORGO	2004	9	228	261	489
H B de TORGO	2004	10	111	163	274
H B de TORGO	2004	11	107	195	302
H B de TORGO	2004	12	126	84	210
CSI AN NOUR	2005	1	2	12	14
CSI AN NOUR	2005	2	6	21	27
CSI AN NOUR	2005	3	10	22	32
CSI AN NOUR	2005	4	9	17	26
CSI AN NOUR	2005	5	3	24	27
CSI AN NOUR	2005	6	9	20	29
CSI AN NOUR	2005	7	7	20	27
CSI AN NOUR	2005	8	5	20	25
CSI AN NOUR	2005	9	2	20	22
CSI AN NOUR	2005	10	8	10	18
CSI AN NOUR	2005	11	1	9	10
CSI AN NOUR	2005	12	8	20	28
IP SOBA	2005	1	1	95	96
IP SOBA	2005	2	0	81	81
IP SOBA	2005	3	0	55	55
IP SOBA	2005	4	0	48	48
IP SOBA	2005	5	1	95	96
IP SOBA	2005	6	1	101	102
IP SOBA	2005	7	0	121	121
IP SOBA	2005	8	0	141	141
IP SOBA	2005	9	0	129	129
IP SOBA	2005	10	1	109	110
IP SOBA	2005	11	0	96	96
IP SOBA	2005	12	0	56	56
IP TENEMANGA	2005	1	2	28	30
IP TENEMANGA	2005	2	1	27	28
IP TENEMANGA	2005	3	1	23	24
IP TENEMANGA	2005	4	0	24	24
IP TENEMANGA	2005	5	1	55	56
IP TENEMANGA	2005	6	5	63	68
IP TENEMANGA	2005	7	7	81	88
IP TENEMANGA	2005	8	1	99	100
IP TENEMANGA	2005	9	3	90	93
IP TENEMANGA	2005	10	6	101	107
IP TENEMANGA	2005	11	3	100	103
IP TENEMANGA	2005	12	7	88	95
H B de TORGO	2005	1	304	186	490
H B de TORGO	2005	2	229	281	510
H B de TORGO	2005	3	309	315	624
H B de TORGO	2005	4	248	215	463
H B de TORGO	2005	5	299	134	433
H B de TORGO	2005	6	175	272	447
H B de TORGO	2005	7	260	227	487
H B de TORGO	2005	8	267	155	422
H B de TORGO	2005	9	289	257	546
H B de TORGO	2005	10	307	364	671
H B de TORGO	2005	11	272	145	417
H B de TORGO	2005	12	270	140	410
CSI AN NOUR	2006	1	3	5	8
CSI AN NOUR	2006	2	1	8	9
CSI AN NOUR	2006	3	1	13	14
CSI AN NOUR	2006	4	1	19	20
CSI AN NOUR	2006	5	10	20	30
CSI AN NOUR	2006	6	11	30	41
CSI AN NOUR	2006	7	3	19	22
CSI AN NOUR	2006	8	4	27	31
CSI AN NOUR	2006	9	10	28	38
CSI AN NOUR	2006	10	5	25	30
CSI AN NOUR	2006	11	11	26	37
CSI AN NOUR	2006	12	2	28	30
IP SOBA	2006	1	0	62	62
IP SOBA	2006	2	0	45	45
IP SOBA	2006	3	0	58	58
IP SOBA	2006	4	1	46	47
IP SOBA	2006	5	1	65	66
IP SOBA	2006	6	3	98	101
IP SOBA	2006	7	0	100	100
IP SOBA	2006	8	1	114	115
IP SOBA	2006	9	0	130	130
IP SOBA	2006	10	1	128	129
IP SOBA	2006	11	1	167	168
IP SOBA	2006	12	0	85	85
IP TENEMANGA	2006	1	2	70	72
IP TENEMANGA	2006	2	3	27	30
IP TENEMANGA	2006	3	1	64	65
IP TENEMANGA	2006	4	5	41	46
IP TENEMANGA	2006	5	8	73	81
IP TENEMANGA	2006	6	13	85	98
IP TENEMANGA	2006	7	4	97	101
IP TENEMANGA	2006	8	12	101	113
IP TENEMANGA	2006	9	8	116	124
IP TENEMANGA	2006	10	5	112	117
IP TENEMANGA	2006	11	7	100	107
IP TENEMANGA	2006	12	0	32	32
H B de TORGO	2006	1	320	263	583
H B de TORGO	2006	2	230	295	525
H B de TORGO	2006	3	225	274	499
H B de TORGO	2006	4	324	280	604
H B de TORGO	2006	5	460	242	702
H B de TORGO	2006	6	270	317	587
H B de TORGO	2006	7	401	479	880
H B de TORGO	2006	8	189	291	480
H B de TORGO	2006	9	218	207	425
H B de TORGO	2006	10	289	267	556
H B de TORGO	2006	11	239	214	453
H B de TORGO	2006	12	73	210	283
CSI AN NOUR	2007	1	1	4	5
CSI AN NOUR	2007	2	2	14	16
CSI AN NOUR	2007	3	2	16	18
CSI AN NOUR	2007	4	0	8	8
CSI AN NOUR	2007	5	2	20	22
CSI AN NOUR	2007	6	3	35	38
CSI AN NOUR	2007	7	2	17	19
CSI AN NOUR	2007	8	4	44	48
CSI AN NOUR	2007	9	4	18	22
CSI AN NOUR	2007	10	6	33	39
CSI AN NOUR	2007	11	4	21	25
CSI AN NOUR	2007	12	7	24	31
IP SOBA	2007	1	0	73	73
IP SOBA	2007	2	0	67	67
IP SOBA	2007	3	0	73	73
IP SOBA	2007	4	1	66	67
IP SOBA	2007	5	0	101	101
IP SOBA	2007	6	0	96	96
IP SOBA	2007	7	3	86	89
IP SOBA	2007	8	1	97	98
IP SOBA	2007	9	0	81	81
IP SOBA	2007	10	1	95	96
IP SOBA	2007	11	3	91	94
IP SOBA	2007	12	4	128	132
IP TENEMANGA	2007	1	4	64	68
IP TENEMANGA	2007	2	3	65	68
IP TENEMANGA	2007	3	5	59	64
IP TENEMANGA	2007	4	6	46	52
IP TENEMANGA	2007	5	5	74	79
IP TENEMANGA	2007	6	0	57	57
IP TENEMANGA	2007	7	0	58	58
IP TENEMANGA	2007	8	0	65	65
IP TENEMANGA	2007	9	9	94	103
IP TENEMANGA	2007	10	8	78	86
IP TENEMANGA	2007	11	6	107	113
IP TENEMANGA	2007	12	0	53	53
H B de TORGO	2007	1	257	317	574
H B de TORGO	2007	2	217	277	494
H B de TORGO	2007	3	270	527	797
H B de TORGO	2007	4	242	645	887
H B de TORGO	2007	5	322	501	823
H B de TORGO	2007	6	276	322	598
H B de TORGO	2007	7	371	297	668
H B de TORGO	2007	8	115	127	242
H B de TORGO	2007	9	85	89	174
H B de TORGO	2007	10	85	302	387
H B de TORGO	2007	11	452	322	774
H B de TORGO	2007	12	230	199	429
CSI AN NOUR	2008	1	0	22	22
CSI AN NOUR	2008	2	1	17	18
CSI AN NOUR	2008	3	2	14	16
CSI AN NOUR	2008	4	1	16	17
CSI AN NOUR	2008	5	1	19	20
CSI AN NOUR	2008	6	0	22	22
CSI AN NOUR	2008	7	0	30	30
CSI AN NOUR	2008	8	2	32	34
CSI AN NOUR	2008	9	10	43	53
CSI AN NOUR	2008	10	9	39	48
CSI AN NOUR	2008	11	11	30	41
CSI AN NOUR	2008	12	2	32	34
IP SOBA	2008	1	2	74	76
IP SOBA	2008	2	2	72	74
IP SOBA	2008	3	1	64	65
IP SOBA	2008	4	0	72	72
IP SOBA	2008	5	3	83	86
IP SOBA	2008	6	2	88	90
IP SOBA	2008	7	4	105	109
IP SOBA	2008	8	1	124	125
IP SOBA	2008	9	0	105	105
IP SOBA	2008	10	1	122	123
IP SOBA	2008	11	6	121	127
IP SOBA	2008	12	0	73	73
IP TENEMANGA	2008	1	4	63	67
IP TENEMANGA	2008	2	3	54	57
IP TENEMANGA	2008	3	5	68	73
IP TENEMANGA	2008	4	0	43	43
IP TENEMANGA	2008	5	2	82	84
IP TENEMANGA	2008	6	13	123	136
IP TENEMANGA	2008	7	3	123	126
IP TENEMANGA	2008	8	2	123	125
IP TENEMANGA	2008	9	6	120	126
IP TENEMANGA	2008	10	13	174	187
IP TENEMANGA	2008	11	4	74	78
IP TENEMANGA	2008	12	0	28	28
H B de TORGO	2008	1	326	127	453
H B de TORGO	2008	2	201	164	365
H B de TORGO	2008	3	236	231	467
H B de TORGO	2008	4	201	144	345
H B de TORGO	2008	5	204	197	401
H B de TORGO	2008	6	189	307	496
H B de TORGO	2008	7	51	129	180
H B de TORGO	2008	8	129	239	368
H B de TORGO	2008	9	149	475	624
H B de TORGO	2008	10	147	431	578
H B de TORGO	2008	11	307	473	780
H B de TORGO	2008	12	115	202	317
CSI AN NOUR	2009	1	1	33	34
CSI AN NOUR	2009	2	1	14	15
CSI AN NOUR	2009	3	3	19	22
CSI AN NOUR	2009	4	2	26	28
CSI AN NOUR	2009	5	4	40	44
CSI AN NOUR	2009	6	16	45	61
CSI AN NOUR	2009	7	11	46	57
CSI AN NOUR	2009	8	17	56	73
CSI AN NOUR	2009	9	15	58	73
CSI AN NOUR	2009	10	10	39	49
CSI AN NOUR	2009	11	13	59	72
CSI AN NOUR	2009	12	10	38	48
IP SOBA	2009	1	0	80	80
IP SOBA	2009	2	0	67	67
IP SOBA	2009	3	1	67	68
IP SOBA	2009	4	1	69	70
IP SOBA	2009	5	1	106	107
IP SOBA	2009	6	2	90	92
IP SOBA	2009	7	1	104	105
IP SOBA	2009	8	0	111	111
IP SOBA	2009	9	1	89	90
IP SOBA	2009	10	3	99	102
IP SOBA	2009	11	1	113	114
IP SOBA	2009	12	2	111	113
IP TENEMANGA	2009	1	2	39	41
IP TENEMANGA	2009	2	3	55	58
IP TENEMANGA	2009	3	5	78	83
IP TENEMANGA	2009	4	4	64	68
IP TENEMANGA	2009	5	19	122	141
IP TENEMANGA	2009	6	9	107	116
IP TENEMANGA	2009	7	6	135	141
IP TENEMANGA	2009	8	10	131	141
IP TENEMANGA	2009	9	10	94	104
IP TENEMANGA	2009	10	11	111	122
IP TENEMANGA	2009	11	7	85	92
IP TENEMANGA	2009	12	4	65	69
H B de TORGO	2009	1	38	104	142
H B de TORGO	2009	2	59	131	190
H B de TORGO	2009	3	47	89	136
H B de TORGO	2009	4	86	131	217
H B de TORGO	2009	5	101	159	260
H B de TORGO	2009	6	137	235	372
H B de TORGO	2009	7	132	229	361
H B de TORGO	2009	8	136	217	353
H B de TORGO	2009	9	101	216	317
H B de TORGO	2009	10	118	197	315
H B de TORGO	2009	11	130	242	372
H B de TORGO	2009	12	86	210	296
CSI AN NOUR	2010	1	4	31	35
CSI AN NOUR	2010	2	4	33	37
CSI AN NOUR	2010	3	3	30	33
CSI AN NOUR	2010	4	1	23	24
CSI AN NOUR	2010	5	10	39	49
CSI AN NOUR	2010	6	3	42	45
CSI AN NOUR	2010	7	6	46	52
CSI AN NOUR	2010	8	5	54	59
CSI AN NOUR	2010	9	6	42	48
CSI AN NOUR	2010	10	10	43	53
CSI AN NOUR	2010	11	3	41	44
CSI AN NOUR	2010	12	5	13	18
IP SOBA	2010	1	0	89	89
IP SOBA	2010	2	0	82	82
IP SOBA	2010	3	1	78	79
IP SOBA	2010	4	0	48	48
IP SOBA	2010	5	2	99	101
IP SOBA	2010	6	1	139	140
IP SOBA	2010	7	5	149	154
IP SOBA	2010	8	3	125	128
IP SOBA	2010	9	4	103	107
IP SOBA	2010	10	1	143	144
IP SOBA	2010	11	5	239	244
IP SOBA	2010	12	2	151	153
IP TENEMANGA	2010	1	6	65	71
IP TENEMANGA	2010	2	7	74	81
IP TENEMANGA	2010	3	4	55	59
IP TENEMANGA	2010	4	2	55	57
IP TENEMANGA	2010	5	5	82	87
IP TENEMANGA	2010	6	16	117	133
IP TENEMANGA	2010	7	26	124	150
IP TENEMANGA	2010	8	10	117	127
IP TENEMANGA	2010	9	8	70	78
IP TENEMANGA	2010	10	7	74	81
IP TENEMANGA	2010	11	3	120	123
IP TENEMANGA	2010	12	2	23	25
H B de TORGO	2010	1	25	62	87
H B de TORGO	2010	2	52	142	194
H B de TORGO	2010	3	61	123	184
H B de TORGO	2010	4	52	120	172
H B de TORGO	2010	5	64	105	169
H B de TORGO	2010	6	118	161	279
H B de TORGO	2010	7	104	120	224
H B de TORGO	2010	8	137	212	349
H B de TORGO	2010	9	133	247	380
H B de TORGO	2010	10	154	238	392
H B de TORGO	2010	11	186	329	515
H B de TORGO	2010	12	161	246	407
CSI AN NOUR	2011	1	0	10	10
CSI AN NOUR	2011	2	2	22	24
CSI AN NOUR	2011	3	2	23	25
CSI AN NOUR	2011	4	4	24	28
CSI AN NOUR	2011	5	9	26	35
CSI AN NOUR	2011	6	5	45	50
CSI AN NOUR	2011	7	5	52	57
CSI AN NOUR	2011	8	17	61	78
CSI AN NOUR	2011	9	8	56	64
CSI AN NOUR	2011	10	8	53	61
CSI AN NOUR	2011	11	6	23	29
CSI AN NOUR	2011	12	3	34	37
IP SOBA	2011	1	0	80	80
IP SOBA	2011	2	2	84	86
IP SOBA	2011	3	0	69	69
IP SOBA	2011	4	0	82	82
IP SOBA	2011	5	0	97	97
IP SOBA	2011	6	1	188	189
IP SOBA	2011	7	1	194	195
IP SOBA	2011	8	4	166	170
IP SOBA	2011	9	0	183	183
IP SOBA	2011	10	0	173	173
IP SOBA	2011	11	2	184	186
IP SOBA	2011	12	0	121	121
IP TENEMANGA	2011	1	0	17	17
IP TENEMANGA	2011	2	1	55	56
IP TENEMANGA	2011	3	0	61	61
IP TENEMANGA	2011	4	0	132	132
IP TENEMANGA	2011	5	0	154	154
IP TENEMANGA	2011	6	1	121	122
IP TENEMANGA	2011	7	2	136	138
IP TENEMANGA	2011	8	9	138	147
IP TENEMANGA	2011	9	14	134	148
IP TENEMANGA	2011	10	11	131	142
IP TENEMANGA	2011	11	12	128	140
IP TENEMANGA	2011	12	3	102	105
H B de TORGO	2011	1	73	143	216
H B de TORGO	2011	2	76	144	220
H B de TORGO	2011	3	44	130	174
H B de TORGO	2011	4	93	151	244
H B de TORGO	2011	5	102	179	281
H B de TORGO	2011	6	182	356	538
H B de TORGO	2011	7	176	362	538
H B de TORGO	2011	8	161	225	386
H B de TORGO	2011	9	154	284	438
H B de TORGO	2011	10	133	185	318
H B de TORGO	2011	11	136	191	327
H B de TORGO	2011	12	111	208	319
CSI AN NOUR	2012	1	5	19	24
CSI AN NOUR	2012	2	1	31	32
CSI AN NOUR	2012	3	5	27	32
CSI AN NOUR	2012	4	3	16	19
CSI AN NOUR	2012	5	8	32	40
CSI AN NOUR	2012	6	8	29	37
CSI AN NOUR	2012	7	17	36	53
CSI AN NOUR	2012	8	6	29	35
CSI AN NOUR	2012	9	7	36	43
CSI AN NOUR	2012	10	7	29	36
CSI AN NOUR	2012	11	3	32	35
CSI AN NOUR	2012	12	7	26	33
IP SOBA	2012	1	0	95	95
IP SOBA	2012	2	0	85	85
IP SOBA	2012	3	0	105	105
IP SOBA	2012	4	1	89	90
IP SOBA	2012	5	0	152	152
IP SOBA	2012	6	0	153	153
IP SOBA	2012	7	1	159	160
IP SOBA	2012	8	2	160	162
IP SOBA	2012	9	2	145	147
IP SOBA	2012	10	2	149	151
IP SOBA	2012	11	1	136	137
IP SOBA	2012	12	2	123	125
IP TENEMANGA	2012	1	6	153	159
IP TENEMANGA	2012	2	3	179	182
IP TENEMANGA	2012	3	10	289	299
IP TENEMANGA	2012	4	4	174	178
IP TENEMANGA	2012	5	9	239	248
IP TENEMANGA	2012	6	5	301	306
IP TENEMANGA	2012	7	12	464	476
IP TENEMANGA	2012	8	21	304	325
IP TENEMANGA	2012	9	7	398	405
IP TENEMANGA	2012	10	5	279	284
IP TENEMANGA	2012	11	1	128	129
IP TENEMANGA	2012	12	3	197	200
H B de TORGO	2012	1	64	133	197
H B de TORGO	2012	2	56	145	201
H B de TORGO	2012	3	62	131	193
H B de TORGO	2012	4	82	177	259
H B de TORGO	2012	5	136	230	366
H B de TORGO	2012	6	157	275	432
H B de TORGO	2012	7	209	285	494
H B de TORGO	2012	8	147	287	434
H B de TORGO	2012	9	175	219	394
H B de TORGO	2012	10	213	238	451
H B de TORGO	2012	11	190	254	444
H B de TORGO	2012	12	167	214	381
CSI AN NOUR	2013	1	3	22	25
CSI AN NOUR	2013	2	1	12	13
CSI AN NOUR	2013	3	3	18	21
CSI AN NOUR	2013	4	2	32	34
CSI AN NOUR	2013	5	3	21	24
CSI AN NOUR	2013	6	5	19	24
CSI AN NOUR	2013	7	1	22	23
CSI AN NOUR	2013	8	4	20	24
CSI AN NOUR	2013	9	5	11	16
CSI AN NOUR	2013	10	3	15	18
CSI AN NOUR	2013	11	3	21	24
CSI AN NOUR	2013	12	6	20	26
IP SOBA	2013	1	0	119	119
IP SOBA	2013	2	1	141	142
IP SOBA	2013	3	0	87	87
IP SOBA	2013	4	2	111	113
IP SOBA	2013	5	0	126	126
IP SOBA	2013	6	0	173	173
IP SOBA	2013	7	1	137	138
IP SOBA	2013	8	0	95	95
IP SOBA	2013	9	0	86	86
IP SOBA	2013	10	0	115	115
IP SOBA	2013	11	0	114	114
IP SOBA	2013	12	2	91	93
IP TENEMANGA	2013	1	1	129	130
IP TENEMANGA	2013	2	9	172	181
IP TENEMANGA	2013	3	2	163	165
IP TENEMANGA	2013	4	0	189	189
IP TENEMANGA	2013	5	5	201	206
IP TENEMANGA	2013	6	4	280	284
IP TENEMANGA	2013	7	0	237	237
IP TENEMANGA	2013	8	0	162	162
IP TENEMANGA	2013	9	0	170	170
IP TENEMANGA	2013	10	1	307	308
IP TENEMANGA	2013	11	0	313	313
IP TENEMANGA	2013	12	1	208	209
H B de TORGO	2013	1	101	183	284
H B de TORGO	2013	2	110	245	355
H B de TORGO	2013	3	97	202	299
H B de TORGO	2013	4	127	181	308
H B de TORGO	2013	5	92	141	233
H B de TORGO	2013	6	120	160	280
H B de TORGO	2013	7	174	157	331
H B de TORGO	2013	8	145	182	327
H B de TORGO	2013	9	155	225	380
H B de TORGO	2013	10	148	256	404
H B de TORGO	2013	11	104	278	382
H B de TORGO	2013	12	136	194	330
